# Supplementary material for: Association of a genetic risk score with BMI along the life-cycle: Evidence from several US cohorts
Source: PLoS One. 2020 Sep 17;15(9):e0239067. doi: 10.1371/journal.pone.0239067 (PMC7497990; doi:10.1371/journal.pone.0239067)
Supplement: S1 File — (ZIP) [file pone.0239067.s002.zip]

Archive with 4 entries (4 files):
- AppendixRev.tex
- HRS_ACohorts.png
- rifregBMI_AH.png
- rifregBMI_HRS.png
