# Supplementary material for: Association of a genetic risk score with BMI along the life-cycle: Evidence from several US cohorts
Source: PLoS One. 2020 Sep 17;15(9):e0239067. doi: 10.1371/journal.pone.0239067 (PMC7497990; doi:10.1371/journal.pone.0239067)
Supplement: S1 File — (ZIP) [file pone.0239067.s002.zip › AppendixRev.tex]

% Template for PLoS
% Version 3.5 March 2018
%
% % % % % % % % % % % % % % % % % % % % % %
%
% -- IMPORTANT NOTE
%
% This template contains comments intended 
% to minimize problems and delays during our production 
% process. Please follow the template instructions
% whenever possible.
%
% % % % % % % % % % % % % % % % % % % % % % % 
%
% Once your paper is accepted for publication, 
% PLEASE REMOVE ALL TRACKED CHANGES in this file 
% and leave only the final text of your manuscript. 
% PLOS recommends the use of latexdiff to track changes during review, as this will help to maintain a clean tex file.
% Visit https://www.ctan.org/pkg/latexdiff?lang=en for info or contact us at latex@plos.org.
%
%
% There are no restrictions on package use within the LaTeX files except that 
% no packages listed in the template may be deleted.
%
% Please do not include colors or graphics in the text.
%
% The manuscript LaTeX source should be contained within a single file (do not use \input, \externaldocument, or similar commands).
%
% % % % % % % % % % % % % % % % % % % % % % %
%
% -- FIGURES AND TABLES
%
% Please include tables/figure captions directly after the paragraph where they are first cited in the text.
%
% DO NOT INCLUDE GRAPHICS IN YOUR MANUSCRIPT
% - Figures should be uploaded separately from your manuscript file. 
% - Figures generated using LaTeX should be extracted and removed from the PDF before submission. 
% - Figures containing multiple panels/subfigures must be combined into one image file before submission.
% For figure citations, please use "Fig" instead of "Figure".
% See http://journals.plos.org/plosone/s/figures for PLOS figure guidelines.
%
% Tables should be cell-based and may not contain:
% - spacing/line breaks within cells to alter layout or alignment
% - do not nest tabular environments (no tabular environments within tabular environments)
% - no graphics or colored text (cell background color/shading OK)
% See http://journals.plos.org/plosone/s/tables for table guidelines.
%
% For tables that exceed the width of the text column, use the adjustwidth environment as illustrated in the example table in text below.
%
% % % % % % % % % % % % % % % % % % % % % % % %
%
% -- EQUATIONS, MATH SYMBOLS, SUBSCRIPTS, AND SUPERSCRIPTS
%
% IMPORTANT
% Below are a few tips to help format your equations and other special characters according to our specifications. For more tips to help reduce the possibility of formatting errors during conversion, please see our LaTeX guidelines at http://journals.plos.org/plosone/s/latex
%
% For inline equations, please be sure to include all portions of an equation in the math environment.  For example, x$^2$ is incorrect; this should be formatted as $x^2$ (or $\mathrm{x}^2$ if the romanized font is desired).
%
% Do not include text that is not math in the math environment. For example, CO2 should be written as CO\textsubscript{2} instead of CO$_2$.
%
% Please add line breaks to long display equations when possible in order to fit size of the column. 
%
% For inline equations, please do not include punctuation (commas, etc) within the math environment unless this is part of the equation.
%
% When adding superscript or subscripts outside of brackets/braces, please group using {}.  For example, change "[U(D,E,\gamma)]^2" to "{[U(D,E,\gamma)]}^2". 
%
% Do not use \cal for caligraphic font.  Instead, use \mathcal{}
%
% % % % % % % % % % % % % % % % % % % % % % % % 
%
% Please contact latex@plos.org with any questions.
%
% % % % % % % % % % % % % % % % % % % % % % % %

\documentclass[10pt,letterpaper]{article}
\usepackage[top=0.85in,left=2.75in,footskip=0.75in]{geometry}

\usepackage[flushleft]{threeparttable}

% amsmath and amssymb packages, useful for mathematical formulas and symbols
\usepackage{amsmath,amssymb}

% Use adjustwidth environment to exceed column width (see example table in text)
\usepackage{changepage}

% Use Unicode characters when possible
\usepackage[utf8x]{inputenc}

% textcomp package and marvosym package for additional characters
\usepackage{textcomp,marvosym}

% cite package, to clean up citations in the main text. Do not remove.
\usepackage{cite}

% Use nameref to cite supporting information files (see Supporting Information section for more info)
\usepackage{nameref,hyperref}

% line numbers
\usepackage[right]{lineno}

% ligatures disabled
\usepackage{microtype}
\DisableLigatures[f]{encoding = *, family = * }

% color can be used to apply background shading to table cells only
\usepackage[table]{xcolor}

% array package and thick rules for tables
\usepackage{array}

% create "+" rule type for thick vertical lines
\newcolumntype{+}{!{\vrule width 2pt}}
\usepackage[flushleft]{threeparttable}
\usepackage{longtable}
\usepackage[justification=centering]{caption}
\usepackage{booktabs}
% create \thickcline for thick horizontal lines of variable length
\newlength\savedwidth
\newcommand\thickcline[1]{%
  \noalign{\global\savedwidth\arrayrulewidth\global\arrayrulewidth 2pt}%
  \cline{#1}%
  \noalign{\vskip\arrayrulewidth}%
  \noalign{\global\arrayrulewidth\savedwidth}%
}

% \thickhline command for thick horizontal lines that span the table
\newcommand\thickhline{\noalign{\global\savedwidth\arrayrulewidth\global\arrayrulewidth 2pt}%
\hline
\noalign{\global\arrayrulewidth\savedwidth}}


% Remove comment for double spacing
%\usepackage{setspace} 
%\doublespacing

% Text layout
\raggedright
\setlength{\parindent}{0.5cm}
\textwidth 5.25in 
\textheight 8.75in

% Bold the 'Figure #' in the caption and separate it from the title/caption with a period
% Captions will be left justified
\usepackage[aboveskip=1pt,labelfont=bf,labelsep=period,justification=raggedright,singlelinecheck=off]{caption}
\renewcommand{\figurename}{Fig}

% Use the PLoS provided BiBTeX style
\bibliographystyle{plos2015}

% Remove brackets from numbering in List of References
\makeatletter
\renewcommand{\@biblabel}[1]{\quad#1.}
\makeatother


% Header and Footer with logo
\usepackage{lastpage,fancyhdr,graphicx}
\usepackage{epstopdf}
%\pagestyle{myheadings}
\pagestyle{fancy}
\fancyhf{}
%\setlength{\headheight}{27.023pt}
%\lhead{\includegraphics[width=2.0in]{PLOS-submission.eps}}
\rfoot{\thepage/\pageref{LastPage}}
\renewcommand{\headrulewidth}{0pt}
\renewcommand{\footrule}{\hrule height 2pt \vspace{2mm}}
\fancyheadoffset[L]{2.25in}
\fancyfootoffset[L]{2.25in}
\lfoot{\today}

%% Include all macros below

\newcommand{\lorem}{{\bf LOREM}}
\newcommand{\ipsum}{{\bf IPSUM}}

%% END MACROS SECTION


\begin{document}
\vspace*{0.2in}

% Title must be 250 characters or less.
\begin{flushleft}
{\Large
\textbf\newline{Association of a Genetic Risk Score with BMI along the Life-Cycle: Evidence from several US Cohorts}\newline {S1 Appendix} % Please use "sentence case" for title and headings (capitalize only the first word in a title (or heading), the first word in a subtitle (or subheading), and any proper nouns).
}
\newline
% Insert author names, affiliations and corresponding author email (do not include titles, positions, or degrees).
\\
Anna Sanz-de-Galdeano\textsuperscript{1,2,3*},
Anastasia Terskaya\textsuperscript{4},
Angie Upegui\textsuperscript{1},
\\
\bigskip
\textbf{1} FAE, University of Alicante, San Vicente del Raspeig, Alicante, Spain
\\
\textbf{2} IZA
\\
\textbf{3} CRES-UPF
\\
\textbf{4} School of Economics and Business, University of Navarra, Pamplona, Spain
\\
\bigskip

% Insert additional author notes using the symbols described below. Insert symbol callouts after author names as necessary.
% 
% Remove or comment out the author notes below if they aren't used.
%
% Primary Equal Contribution Note
%\Yinyang These authors contributed equally to this work.

% Additional Equal Contribution Note
% Also use this double-dagger symbol for special authorship notes, such as senior authorship.
%\ddag These authors also contributed equally to this work.

% Current address notes
%\textcurrency Current Address: Dept/Program/Center, Institution Name, City, State, Country % change symbol to "\textcurrency a" if more than one current address note
% \textcurrency b Insert second current address 
% \textcurrency c Insert third current address

% Deceased author note
%\dag Deceased

% Group/Consortium Author Note
%\textpilcrow Membership list can be found in the Acknowledgments section.

% Use the asterisk to denote corresponding authorship and provide email address in note below.
* anna.sanzdegaldeano@gmail.com

\end{flushleft}

\section*{Figures and tables}

\begin{figure}[!h]
\caption{\bf{Association between BMI Polygenic Scores and BMI Along the Life-Cycle and Along the BMI Distribution. HRS Original Cohort}}
\label{rifreg_hrs}
\begin{center}
\includegraphics[width= \textwidth]{rifregBMI_HRS.png}
\end{center}
\footnotesize
Note: Results based on our benchmark balanced panel sample of HRS Original cohort members described in Table 1 of the main text. The dependent variable is BMI. The figure shows unconditional quantile regression coefficient estimates of $BMIPGS$ (normalized to have mean 0 and standard deviation 1) in equation 2, and their associated 95\% confidence intervals. All regressions include a female dummy, age, age squared, and the first 10 principal components of the full matrix of genetic data as controls. Standard errors are clustered at the household level. *** p$<$0.01, ** p$<$0.05, * p$<$0.1. 
\end{figure}

\begin{figure}[!h]
\caption{\bf{Association between BMI Polygenic Scores and BMI Along the Life-Cycle and Along the BMI Distribution. Add Health Cohort}}
\label{rifreg_ah}
\begin{center}
\includegraphics[width= \textwidth]{rifregBMI_AH.png}
\end{center}
\footnotesize
Note: Results based on our benchmark balanced panel sample of HRS Original cohort members described in Table 2 of the main text. The dependent variable is BMI. The figure shows unconditional quantile regression coefficient estimates of $BMIPGS$ (normalized to have mean 0 and standard deviation 1) in equation 2, and their associated 95\% confidence intervals. All regressions include a female dummy, age, age squared, and the first 10 principal components of the full matrix of genetic data as controls. Standard errors are clustered at the school level. Longitudinal weights are used.  *** p$<$0.01, ** p$<$0.05, * p$<$0.1. 
\end{figure}


\begin{figure}[!h]
\caption{\bf{Association between BMI Polygenic Scores and log(BMI) Along the Life-Cycle. HRS War Babies and Early Baby Boomers Cohorts}}
\label{HRS_Adcohorts}
\begin{center}
\includegraphics[width=1 \textwidth]{HRS_ACohorts.png}
\end{center}
\footnotesize
Note: This Figure summarizes the results of estimating equation 2 on two balanced samples of 1,201 HRS War Babies cohort members (Panel A) and 1,191 Early Baby Boomers cohort members (Panel B). The dependent variable is Log(BMI). OLS coefficient estimates of $\beta_1$ as well as their associated 95\% confidence intervals are depicted. All regressions include a female dummy, age, age squared, and the first 10 principal components of the full matrix of genetic data. Standard errors are clustered at the household level.

\end{figure}

\begin{table}[!h]
\begin{center}
\begin{threeparttable} 
\caption{\bf{Association between BMI Polygenic Scores and Log(BMI) Along the Life-Cycle. HRS Original Cohort}}
\label{HRS_Log}
\begin{tabular*}{\textwidth}{@{\extracolsep{\fill}}lccccc}
\toprule \midrule
            & (1)      & (2)      & (3)      & (4)      &    (5)      \\
               & All      & Low SES  & High SES & Males    & Females  \\ \midrule
1992: Age 55.9 & 0.041*** & 0.039*** & 0.043*** & 0.043*** & 0.039*** \\
               & (0.003)  & (0.004)  & (0.004)  & (0.003)  & (0.004)  \\
1994: Age 57.8 & 0.040*** & 0.038*** & 0.040*** & 0.041*** & 0.038*** \\
               & (0.003)  & (0.004)  & (0.004)  & (0.003)  & (0.004)  \\
1996: Age 59.8 & 0.042*** & 0.041*** & 0.043*** & 0.041*** & 0.043*** \\
               & (0.003)  & (0.004)  & (0.004)  & (0.004)  & (0.004)  \\
1998:Age 61.6  & 0.041*** & 0.039*** & 0.043*** & 0.040*** & 0.041*** \\
               & (0.003)  & (0.004)  & (0.004)  & (0.004)  & (0.004)  \\
2000: Age 63.6 & 0.041*** & 0.041*** & 0.041*** & 0.042*** & 0.041*** \\
               & (0.003)  & (0.004)  & (0.004)  & (0.004)  & (0.004)  \\
2002: Age 65.7 & 0.041*** & 0.041*** & 0.041*** & 0.041*** & 0.041*** \\
               & (0.003)  & (0.004)  & (0.004)  & (0.004)  & (0.004)  \\
2004: Age 67.8 & 0.043*** & 0.042*** & 0.043*** & 0.042*** & 0.043*** \\
               & (0.003)  & (0.004)  & (0.004)  & (0.004)  & (0.005)  \\
2006: Age 69.7 & 0.042*** & 0.040*** & 0.044*** & 0.041*** & 0.043*** \\
               & (0.003)  & (0.004)  & (0.004)  & (0.004)  & (0.004)  \\
2008: Age 71.7 & 0.042*** & 0.039*** & 0.044*** & 0.042*** & 0.041*** \\
               & (0.003)  & (0.004)  & (0.004)  & (0.004)  & (0.005)  \\
Observations   & 3,181     & 1,567     & 1,614     & 1,423     & 1,758   \\ \midrule \bottomrule 
\end{tabular*}
\begin{tablenotes}
\footnotesize 
\item Note: The dependent variable is Log(BMI). The Table displays OLS coefficient estimates of $BMIPGS$ (normalized to have mean 0 and standard deviation 1) in equation 2. The benchmark sample used for these analyses is described in Table 1 of the main text. All regressions include age, age squared, and the first 10 principal components of the full matrix of genetic data as controls. In Columns 1-3 a female dummy is also included as a regressor. The samples used in Columns 2 and 3 include individuals whose parental socioeconomic status is below and above the median, respectively. Standard errors (in parentheses) are clustered at the household level. *** p$<$0.01, ** p$<$0.05, * p$<$0.1. 
\end{tablenotes}
\end{threeparttable}
\end{center}
\end{table} 

\begin{table}[htbp]
\begin{center}
\begin{threeparttable} 
\caption{\bf{Association between BMI Polygenic Scores and Log(BMI) Along the Life-Cycle. Add Health Cohort}}
\label{AH_Log}
\begin{tabular*}{\textwidth}{@{\extracolsep{\fill}}lccccc}
\toprule \midrule
              & (1)      & (2)      & (3)      & (4)      &      (5)    \\
                  & All      & Low SES  & High SES & Males    & Females  \\ \midrule
1994/95: Age 15.4 & 0.042*** & 0.054*** & 0.026*** & 0.041*** & 0.044*** \\
                  & (0.005)  & (0.006)  & (0.006)  & (0.006)  & (0.006)  \\
1996: Age 16.3    & 0.046*** & 0.062*** & 0.023*** & 0.045*** & 0.046*** \\
                  & (0.006)  & (0.007)  & (0.007)  & (0.007)  & (0.007)  \\
2001/02: Age 21.7 & 0.049*** & 0.063*** & 0.030*** & 0.047*** & 0.052*** \\
                  & (0.006)  & (0.008)  & (0.007)  & (0.007)  & (0.009)  \\
2008/09: Age 28.3 & 0.057*** & 0.073*** & 0.033*** & 0.051*** & 0.063*** \\
                  & (0.006)  & (0.007)  & (0.009)  & (0.007)  & (0.010)  \\
2016/18: Age 37.3 & 0.058*** & 0.068*** & 0.039*** & 0.057*** & 0.056*** \\
                  & (0.006)  & (0.007)  & (0.009)  & (0.007)  & (0.009)  \\
Observations      & 2,730    & 1,361    & 1,369    & 1,204    & 1,526    \\ \midrule \bottomrule 
\end{tabular*}
\begin{tablenotes}
\footnotesize 
\item Note: The dependent variable is Log(BMI). The Table displays OLS coefficient estimates of $BMIPGS$ (normalized to have mean 0 and standard deviation 1) in equation 2. The benchmark sample used for these analyses is described in Table 2 of the main text. All regressions include age, age squared, and the first 10 principal components of the full matrix of genetic data as controls. In Columns 1-3 a female dummy is also included as a regressor. The samples used in Columns 2 and 3 include individuals whose parental socioeconomic status is below and above the median, respectively. Standard errors (in parentheses) are clustered at the school level. Longitudinal weights are used. *** p$<$0.01, ** p$<$0.05, * p$<$0.1.  
\end{tablenotes}
\end{threeparttable}
\end{center}
\end{table} 

\begin{table}[htbp]
\begin{center}
\begin{threeparttable} 
\caption{\bf{Association between BMI Polygenic Scores and Log(BMI) Along the Life-Cycle and Pubertal Stage. Add Health Cohort}}
\label{pub_age}
\begin{tabular*}{\textwidth}{@{\extracolsep{\fill}}lcc}
  \toprule \midrule
              & (1)       &         (2)                         \\
                  & Benchmark & With Controls for Pubertal Stage \\ \midrule
1994/95: Age 15.4 & 0.042***  & 0.039***                         \\
                  & (0.005)   & (0.004)                          \\
1996: Age 16.3    & 0.046***  & 0.038***                         \\
                  & (0.006)   & (0.006)                          \\
2001/02: Age 21.7 & 0.049***  & 0.049***                         \\
                  & (0.006)   & (0.006)                          \\
2008/09: Age 28.3 & 0.057***  & 0.057***                         \\
                  & (0.006)   & (0.006)                          \\
2016/18: Age 37.3 & 0.058***  & 0.058***                         \\
                  & (0.006)   & (0.006)                          \\
Observations      & 2,730     & 2,730    \\ \midrule \bottomrule                        
\end{tabular*}
\begin{tablenotes}
\footnotesize 
\item Note: The dependent variable is Log(BMI). The Table displays OLS coefficient estimates of $BMIPGS$ (normalized to have mean 0 and standard deviation 1) in equation 2. All specifications include the following covariates: a female dummy, age, age squared, and the first 10 principal components of the full matrix of genetic data. The specifications for Waves I (1994/95) and II (1996) in Column (2) also include gender and wave specific controls for pubertal stage. Standard errors (in parentheses) are clustered at the school level. Longitudinal weights are used. *** p$<$0.01, ** p$<$0.05, * p$<$0.1. 
\end{tablenotes}
\end{threeparttable}
\end{center}
\end{table} 

\begin{table}[htbp]
\begin{center}
\begin{threeparttable} 
\caption{\bf{Association between BMI Polygenic Scores and Log(BMI) Along the Life-Cycle and Pubertal Timing. Add Health Cohort}}
\label{pub_time}
\begin{tabular*}{\textwidth}{@{\extracolsep{\fill}}lcc}
  \toprule \midrule
              & (1)       &         (2)     \\
          & Benchmark & Puberty Onset Timing Among Controls \\
    \hline
    1994/95: Age 15.4 & 0.042*** & 0.041*** \\
          & (0.005) & (0.005) \\
    1996: Age 16.3 & 0.046*** & 0.044*** \\
          & (0.006) & (0.006) \\
    2001/02: Age 21.7 & 0.049*** & 0.048*** \\
          & (0.006) & (0.006) \\
    2008/09: Age 28.3 & 0.057*** & 0.055*** \\
          & (0.006) & (0.006) \\
    2016/18: Age 37.3 & 0.058*** & 0.056*** \\
          & (0.006) & (0.006) \\
    Observations & 2,730 & 2,708 \\ \midrule \bottomrule
\end{tabular*}
\begin{tablenotes}
\footnotesize 
\item Note: The dependent variable is Log(BMI). The Table displays OLS coefficient estimates of BMIPGS (normalized to have mean 0 and standard deviation 1) in equation 2. All specifications include the following covariates: a female dummy, age, age squared, and the first 10 principal components of the full matrix of genetic data. An indicator for early vs. delayed puberty onset is added in Column 2. Standard errors (in parentheses) are clustered at the school level. Longitudinal weights are used. *** p$<$0.01, ** p$<$0.05, * p$<$0.1.		 
\end{tablenotes}
\end{threeparttable}
\end{center}
\end{table} 

\begin{table}[htbp]
\begin{center}
\begin{threeparttable} 
\caption{\bf{Association between BMI Polygenic Scores and Log(BMI) Along the Life-Cycle and the Prevalence of Chronic Diseases. HRS Original Cohort}}
\label{chronic}
\begin{tabular*}{\textwidth}{@{\extracolsep{\fill}}lcc}
  \toprule \midrule
          & (1)   & (2) \\ 
          & Benchmark & With Controls for Chronic Diseases \\ \midrule
    1992: Age 55.9 & 0.041*** & 0.039*** \\
          & (0.003) & (0.003) \\
    1994: Age 57.8 & 0.040*** & 0.038*** \\
          & (0.003) & (0.003) \\
    1996: Age 59.8 & 0.042*** & 0.039*** \\
          & (0.003) & (0.003) \\
    1998:Age 61.6 & 0.041*** & 0.038*** \\
          & (0.003) & (0.003) \\
    2000: Age 63.6 & 0.041*** & 0.038*** \\
          & (0.003) & (0.003) \\
    2002: Age 65.7 & 0.041*** & 0.038*** \\
          & (0.003) & (0.003) \\
    2004: Age 67.8 & 0.043*** & 0.039*** \\
          & (0.003) & (0.003) \\
    2006:Age 69.7 & 0.042*** & 0.037*** \\
          & (0.003) & (0.003) \\
    2008: Age 71.7 & 0.042*** & 0.036*** \\
          & (0.003) & (0.003) \\
    Observations & 3,181  & 3,161 \\ \midrule \bottomrule
\end{tabular*}
\begin{tablenotes}
\footnotesize 
\item Note: The dependent variable is Log(BMI). The Table displays OLS coefficient estimates of BMIPGS (normalized to have mean 0 and standard deviation 1) in equation 2. All regressions include a female dummy, age, age squared, and the first 10 principal components of the full matrix of genetic data. The specification in Column (2) adds period specific indicators for the prevalence of the following diseases: cancer, lung disease, heart disease, diabetes, and arthritis. Standard errors (in parentheses) are clustered at the household. *** p$<$0.01, ** p$<$0.05, * p$<$0.1.		 
\end{tablenotes}
\end{threeparttable}
\end{center}
\end{table} 

\begin{table}[htbp]
\begin{center}
\begin{threeparttable} 
\caption{\bf{Association between BMI Polygenic Scores and Obesity Along the Life-Cycle. HRS Original Cohort. Correction for Mortality Selection Using Inverse Probability Weights}}
\label{HRS_adj}
\begin{tabular*}{\textwidth}{@{\extracolsep{\fill}}lccccc}
  \toprule \midrule
         & (1)      & (2)      & (3)      & (4)      &    (5)      \\ 
               & All      & Low SES  & High SES & Males    & Females  \\ \midrule
1992: Age 55.9 & 0.041*** & 0.040*** & 0.043*** & 0.043*** & 0.040*** \\
               & (0.003)  & (0.004)  & (0.004)  & (0.003)  & (0.004)  \\
1994: Age 57.8 & 0.040*** & 0.039*** & 0.040*** & 0.041*** & 0.039*** \\
               & (0.003)  & (0.004)  & (0.004)  & (0.003)  & (0.004)  \\
1996: Age 59.8 & 0.043*** & 0.042*** & 0.043*** & 0.041*** & 0.044*** \\
               & (0.003)  & (0.004)  & (0.004)  & (0.004)  & (0.004)  \\
1998:Age 61.6  & 0.041*** & 0.040*** & 0.042*** & 0.040*** & 0.042*** \\
               & (0.003)  & (0.004)  & (0.004)  & (0.004)  & (0.004)  \\
2000: Age 63.6 & 0.042*** & 0.042*** & 0.041*** & 0.042*** & 0.042*** \\
               & (0.003)  & (0.004)  & (0.004)  & (0.004)  & (0.004)  \\
2002: Age 65.7 & 0.041*** & 0.042*** & 0.041*** & 0.040*** & 0.042*** \\
               & (0.003)  & (0.004)  & (0.004)  & (0.004)  & (0.004)  \\
2004: Age 67.8 & 0.043*** & 0.043*** & 0.043*** & 0.042*** & 0.044*** \\
               & (0.003)  & (0.004)  & (0.004)  & (0.004)  & (0.005)  \\
2006:Age 69.7  & 0.042*** & 0.041*** & 0.044*** & 0.040*** & 0.044*** \\
               & (0.003)  & (0.004)  & (0.004)  & (0.004)  & (0.004)  \\
2008: Age 71.7 & 0.042*** & 0.040*** & 0.044*** & 0.040*** & 0.043*** \\
               & (0.003)  & (0.005)  & (0.004)  & (0.004)  & (0.005)  \\
Observations   & 3,181     & 1,567     & 1,614     & 1,423     & 1,758 \\ \midrule \bottomrule
\end{tabular*}
\begin{tablenotes}
\footnotesize 
\item Note: The dependent variable is Log(BMI). The Table displays OLS coefficient estimates of $BMIPGS$ (normalized to have mean 0 and standard deviation 1) in equation 2. The benchmark sample used for these analyses is described in Table 1 of the main text. All regressions include age, age squared, and the first 10 principal components of the full matrix of genetic data as controls. In Columns 1-3 a female dummy is also included as a regressor. The samples used in Columns 2 and 3 include individuals whose parental socioeconomic status is below and above the median, respectively. In these estimations we have corrected for selective mortality using inverse probability weights as described in Section Attrition. Standard errors (in parentheses) are clustered at the household level. *** p$<$0.01, ** p$<$0.05, * p$<$0.1. 		 
\end{tablenotes}
\end{threeparttable}
\end{center}
\end{table}   

\begin{table}[htbp]
\begin{center}
\begin{threeparttable} 
\caption{\bf{Association between BMI Polygenic Scores and Log(BMI) Along the Life-Cycle. BMI based on Objective Measurements vs. Self-Reports}}
\label{objvssr}
%\begin{tabular}{lcc}
\begin{tabular*}{\textwidth}{@{\extracolsep{\fill}}lcc}
 \toprule \midrule
                         & (1)       &     (2)          \\
                             & Objective & Self-Reported \\ \midrule
\multicolumn{3}{c}{Panel A: HRS Original Cohort} \\ \midrule
2006:  Age 69.7              & 0.044***  & 0.042***      \\
                             & (0.005)   & (0.003)       \\
2008: Age 71.7               & 0.044***  & 0.042***      \\
                             & (0.005)   & (0.003)       \\ \midrule
\multicolumn{3}{c}{Panel B: Add Health Cohort}           \\ \midrule
1996: Age 16.3               & 0.046***  & 0.046***      \\
                             & (0.005)   & (0.006)       \\
2001/02: Age 21.7            & 0.053***  & 0.049***      \\
                             & (0.006)   & (0.006)       \\
2008/09: Age 28.3            & 0.059***  & 0.057***      \\
                             & (0.006)   & (0.006)       \\
2016/18: Age 37.3            & 0.069***  & 0.058***      \\
                             & (0.009)   & (0.006) \\ \midrule \bottomrule
\end{tabular*}
\begin{tablenotes}
\footnotesize 
\item Note: The dependent variables are Log(BMI) based on objective measurements (Column 1) and self reports (Column 2), respectively. The Table displays OLS coefficient estimates of BMIPGS (normalized to have mean 0 and standard deviation 1) in equation 2. All regressions include a female dummy, age, age squared, and the first 10 principal components of the full matrix of genetic data. Standard errors (in parentheses) are clustered at the household (Panel A) and school (Panel B) level, respectively. Longitudinal weights are used  in Panel A. *** p$<$0.01, ** p$<$0.05, * p$<$0.1.		 
\end{tablenotes}
\end{threeparttable}
\end{center}
\end{table}

\begin{table}[htbp]
\begin{center}
\begin{threeparttable} 
\caption{\bf{Association between BMI Polygenic Scores, Childhood Socioeconomic Status, and Log(BMI) Along the Life-Cycle. Add Health Cohort}}
\label{SES_AH}
\begin{tabular*}{\textwidth}{@{\extracolsep{\fill}}lccc}
 \toprule \midrule
          & (1)   & (2)   & (3) \\
          & \multicolumn{2}{c}{With SES Included as Control} & Benchmark \\
          \cmidrule(lll){2-4}
        & BMI PGS & SES & BMI PGS \\
\midrule
    1994/95: Age 15.4 & 0.041*** & -0.017*** & 0.042*** \\
          & (0.005) & (0.006) & (0.005) \\
    1996: Age 16.3 & 0.044*** & -0.019** & 0.046*** \\
          & (0.005) & (0.007) & (0.006) \\
    2001/02: Age 21.7 & 0.048*** & -0.020*** & 0.049*** \\
          & (0.006) & (0.007) & (0.006) \\
    2008/09: Age 28.3 & 0.055*** & -0.027*** & 0.057*** \\
          & (0.006) & (0.008) & (0.006) \\
    2016/18: Age 37.3 & 0.055*** & -0.034*** & 0.058*** \\
          & (0.006) & (0.007) & (0.006) \\
    Observations & \multicolumn{2}{c}{2,730} & 2,730 \\ \midrule \bottomrule
\end{tabular*}
\begin{tablenotes}
\footnotesize 
\item Note: The dependent variable is Log(BMI). The Table displays OLS coefficient estimates of BMIPGS and childhood SES (both normalized to have mean 0 and standard deviation 1). All specifications include the following covariates: a female dummy, age, age squared, and the first 10 principal components of the full matrix of genetic data. The specification used in Columns 1  and 2 adds childhood SES as an additional covariate. Standard errors (in parentheses) are clustered at the school level. Longitudinal weights are used. *** p$<$0.01, ** p$<$0.05, * p$<$0.1.		 
\end{tablenotes}
\end{threeparttable}
\end{center}
\end{table} 

\begin{table}[htbp]
\begin{center}
\begin{threeparttable} 
\caption{\bf{Association between BMI Polygenic Scores, Childhood Socioeconomic Status, and Log(BMI) Along the Life-Cycle. HRS Original Cohort}}
\label{SES_HRS}
\begin{tabular*}{\textwidth}{@{\extracolsep{\fill}}lccc}
\toprule \midrule
          & (1)   & (2)   & (3) \\
          & \multicolumn{2}{c}{With SES Included as Control} & Benchmark \\
          \cmidrule(lll){2-4}
          & BMI PGS & SES & BMI PGS \\
  \midrule
    1992: Age 55.9 & 0.041*** & -0.010* & 0.041*** \\
          & (0.003) & (0.004) & (0.003) \\
    1994: Age 57.8 & 0.039*** & -0.010* & 0.040*** \\
          & (0.003) & (0.004) & (0.003) \\
    1996: Age 59.8 & 0.042*** & -0.012** & 0.042*** \\
          & (0.003) & (0.004) & (0.003) \\
    1998:Age 61.6 & 0.041*** & -0.010* & 0.041*** \\
          & (0.003) & (0.005) & (0.003) \\
    2000: Age 63.6 & 0.041*** & -0.013** & 0.041*** \\
          & (0.003) & (0.005) & (0.003) \\
    2002: Age 65.7 & 0.041*** & -0.012** & 0.041*** \\
          & (0.003) & (0.005) & (0.003) \\
    2004: Age 67.8 & 0.042*** & -0.012** & 0.043*** \\
          & (0.003) & (0.005) & (0.003) \\
    2006:Age 69.7 & 0.042*** & -0.010* & 0.042*** \\
          & (0.003) & (0.005) & (0.003) \\
    2008: Age 71.7 & 0.041*** & -0.011* & 0.042*** \\
          & (0.003) & (0.005) & (0.003) \\
    Observations & \multicolumn{2}{c}{3,181}  & 3,181 \\ \midrule \bottomrule
\end{tabular*}
\begin{tablenotes}
\footnotesize 
\item Note: The dependent variable is Log(BMI). The Table displays OLS coefficient estimates of BMIPGS and childhood SES (both normalized to have mean 0 and standard deviation 1). All specifications include the following covariates: a female dummy, age, age squared, and the first 10 principal components of the full matrix of genetic data. The specification used in Columns 1  and 2 adds childhood SES as an additional covariate. Standard errors (in parentheses) are clustered at the household level. *** p$<$0.01, ** p$<$0.05, * p$<$0.1.	 
\end{tablenotes}
\end{threeparttable}
\end{center}
\end{table} 

\clearpage

\section*{Childhood Socioeconomic Status Indices Construction}
\label{App2}

\subsection*{HRS}

The HRS parental socioeconomic status index is based on several retrospective questions asked to survey participants that allow one to create the following variables:

\begin{enumerate}
\item Paternal education: years of schooling completed by respondents' fathers.
\item Family well off: an indicator variable identifying respondents who declare that  their families were pretty well off or about average financially from birth to age 16. 
\item Family never moved or asked for help for financial reasons: an indicator variable identifying respondents whose families ever had to move residence, or who never had to ask relatives for help due to financial reasons.
\item Father's employment: an indicator variable identifying respondents whose father never spent several months or more unemployed.
\end{enumerate}


Next, we compute a summary index as in \cite{kling2007experimental} that is equal to the unweighted average of the previous standardized variables:

\begin{center}
$SES^*=\frac{\sum_kSES^*_k}{K}$  , where $SES^*_k=\frac{SES_k-\mu_k}{\sigma_k}$
\end{center}
\noindent

, where $SES_k$ is the $k$th component of the index, $\mu_k$ denotes its mean and $\sigma_k$ its standard deviation. Since all the components are associated with higher socioeconomic status, higher values of the summary index $SES^*$ are associated with higher socioeconomic status. 

\subsection*{Add Health}

To measure childhood SES in Add Health we construct an index based on parental education, parental occupation prestige, household income, and household receipt of public assistance following \cite{belsky2018genetic} and \cite{sanz2019sibling}. We have constructed an occupational prestige indicator using occupational prestige scores from the National Opinion Research Center (NORC) occupational classification. See \url{http://ibgwww.colorado.edu/~agross/NNSD/prestige\%20scores.html}. The information we use was gathered at Wave I. Some of the variables used are based on questions included in the parental questionnaire (household income), while others rely on adolescents' responses (parental occupation and household receipt of public assistance). In some cases (parental education) we have complemented information based on questions addressed to parents with information based on adolescents' answers.

Finally, we conducted principal components analysis of parental education, parental occupational attainment, family income, and household receipt of public assistance to produce a factor score. The first principal component explained 49.2\% of the variance. We used loadings on this component to compute a SES index, and then we standardized it to have mean 0 and standard deviation 1. 

\begin{thebibliography}{10}

\bibitem{kling2007experimental}
Kling JR, Liebman JB, Katz LF.
\newblock Experimental analysis of neighborhood effects.
\newblock Econometrica. 2007;75(1):83--119.

\bibitem{belsky2018genetic}
Belsky DW, Domingue BW, Wedow R, Arseneault L, Boardman JD, Caspi A, et~al.
\newblock Genetic analysis of social-class mobility in five longitudinal
  studies.
\newblock Proceedings of the National Academy of Sciences.
  2018;115(31):E7275--E7284.

\bibitem{sanz2019sibling}
Sanz-de Galdeano A, Terskaya A.
\newblock Sibling Differences in Educational Polygenic Scores: How Do Parents
  React? 2019;.

\end{thebibliography}


\end{document}
